# Supplementary material for: Improvement of RNA In Situ Hybridisation for Grapevine Fruits and Ovules
Source: Int J Mol Sci. 2023 Jan 2;24(1):800. doi: 10.3390/ijms24010800 (PMC9821503; doi:10.3390/ijms24010800)
Supplement: Supplementary file 1 [file ijms-24-00800-s001.zip]

Archive with 1 entries (1 files):
- ijms-2066766-supplementary.pdf
